# Supplementary material for: Effectiveness of Hyaluronic Acid Gel Injection with and without PRGF for Management of Interdental Papillary Loss: A Randomized Clinical Trial
Source: J Funct Biomater. 2023 Feb 18;14(2):114. doi: 10.3390/jfb14020114 (PMC9967875; doi:10.3390/jfb14020114)
Supplement: Supplementary file 1 [file jfb-14-00114-s001.zip]

Archive with 1 entries (1 files):
- jfb-2194442-supplementary.pdf
